# Supplementary material for: Anti-Cancer Effect of Chlorophyllin-Assisted Photodynamic Therapy to Induce Apoptosis through Oxidative Stress on Human Cervical Cancer
Source: Int J Mol Sci. 2023 Jul 17;24(14):11565. doi: 10.3390/ijms241411565 (PMC10380873; doi:10.3390/ijms241411565)
Supplement: Supplementary file 1 [file ijms-24-11565-s001.zip]

Archive with 2 entries (2 files):
- Cell morphology change by PDT.mp4
- Supplementary data_Figure S1.pdf
